# Supplementary material for: Multi-Level Optimization and Strategies in Microbial Biotransformation of Nature Products
Source: Molecules. 2023 Mar 14;28(6):2619. doi: 10.3390/molecules28062619 (PMC10051863; doi:10.3390/molecules28062619)
Supplement: Supplementary file 1 [file molecules-28-02619-s001.zip]

Archive with 1 entries (1 files):
- molecules-2250869-supplementary.pdf
